# Supplementary material for: Continuous Fluorescent Sirtuin Activity Assay Based on Fatty Acylated Lysines
Source: Int J Mol Sci. 2023 Apr 18;24(8):7416. doi: 10.3390/ijms24087416 (PMC10138348; doi:10.3390/ijms24087416)
Supplement: Supplementary file 1 [file ijms-24-07416-s001.zip]

Archive with 1 entries (1 files):
- ijms-2284334-supplementary.pdf
